# Supplementary material for: Defining the Most Potent Osteoinductive Culture Conditions for MC3T3-E1 Cells Reveals No Implication of Oxidative Stress or Energy Metabolism
Source: Int J Mol Sci. 2024 Apr 10;25(8):4180. doi: 10.3390/ijms25084180 (PMC11050066; doi:10.3390/ijms25084180)
Supplement: Supplementary file 1 [file ijms-25-04180-s001.zip]

Archive with 1 entries (1 files):
- ijms-2918940-supplementary.pdf
